# Supplementary material for: Role of Sirtuins in the Pathobiology of Onco-Hematological Diseases: A PROSPERO-Registered Study and In Silico Analysis
Source: Cancers (Basel). 2022 Sep 23;14(19):4611. doi: 10.3390/cancers14194611 (PMC9561980; doi:10.3390/cancers14194611)
Supplement: Supplementary file 1 [file cancers-14-04611-s001.zip]

Archive with 1 entries (1 files):
- cancers-1779669-supplementary.pdf
